# Supplementary material for: Use of rapid diagnostic tests (RDTs) for conclusive diagnosis of chronic Chagas disease – field implementation in the Bolivian Chaco region
Source: PLoS Negl Trop Dis. 2019 Dec 19;13(12):e0007877. doi: 10.1371/journal.pntd.0007877 (PMC6922313; doi:10.1371/journal.pntd.0007877)
Supplement: S1 Table — (XLSX) [file pntd.0007877.s001.xlsx]

## Sheet: VillaMontes
Supplementary Table 1. Screening campaigns and study sites localizations in and around each of the two cities of Villa Montes and Yacuiba.
Villa Montes
Campaign number	Date	Localization	Type of localization	Participants sampled	Participants included#
1	2018-04-23	Plaza 24 de Julio	Urban	32	27
2	2018-04-26	Capirendita	Rural	18	18
3	2018-04-27	San Antonio	Periurban	26	26
4	2018-04-27	Hospital Básico de Villa Montes*	Urban	6	6
5	2018-05-28	Palmar Grande	Rural	24	24
6	From 02/05/2018 to 29/05/18	Hospital Básico de Villa Montes*	Urban	20	20
7	2018-05-18	Centro de Salud Virgen Maria	Urban	28	26
8	2018-05-23	Caigua	Rural	28	28
9	2018-05-28	Chimeo	Rural	32	32
10	From 08/06/2018 to 11/06/2018	Hospital Básico de Villa Montes*	Urban	2	2
11	2018-06-08	Ibopeyti	Rural	33	33
12	2018-06-15	Tahiguaty	Rural	26	26
13	2018-06-19	Puesto Garcia	Rural	44	44
14	2018-06-21	Tarairi	Rural	36	36
				355	348	Total
*At the same Hospital de Villa Montes where ELISAs were run, and taking advantage of people coming for a Chagas disease diagnosis, 28 participants were enrolled.
The rest of the study participants were included in the form of active screening campaigns.
#Rationale to exclude some of the participants that were sampled from the study can be found in Figure 2.

## Sheet: Yacuiba
Supplementary Table 1. Screening campaigns and study sites localizations in and around each of the two cities of Villa Montes and Yacuiba.
Yacuiba
Campaign number	Date	Localization	Type of localization	Participants sampled	Participants included#
1	2018-04-17	Plaza 12 de agosto	Urban	60	53
2	2018-04-24	La Grampa	Rural	41	40
3	2018-04-24	Hospital Dr. Rubén Zelaya	Urban	4	4
4	2018-05-03	Lapachal Alto	Rural	28	28
5	From 07/05/18 to 14/05/18	Hospital Dr. Rubén Zelaya	Urban	4	4
6	2018-05-16	San Isidro	Rural	42	41
7	From 17/05/18 to 29/05/18	Hospital Dr. Rubén Zelaya	Urban	12	10
8	2018-05-29	Playa 12 de agosto	Urban	23	22
9	From 30/05/18 to 09/06/18	Hospital Dr. Rubén Zelaya	Urban	29	29
10	2018-06-14	Campo Pajoso	Rural	31	30
11	2018-06-14	Hospital Dr. Rubén Zelaya	Urban	1	1
12	2018-06-28	Sanandita	Rural	37	36
13	2018-07-07	El Chirimoyal	Rural	24	24
14	From 13/07/2018 to 31/07/2018	Hospital Dr. Rubén Zelaya	Urban	15	15
				351	337	Total
*At the same Hospital Rubén Zelaya in Yacuiba where ELISAs were run, and taking advantage of people coming for a Chagas disease diagnosis, 65 participants were enrolled.
The rest of the study participants were included in the form of active screening campaigns.
#Rationale to exclude some of the participants that were sampled from the study can be found in Figure 2.
En el hospital se recluto en total 65 participantes como muestra tabla
Total reclutados 351, depurados 14 Total para análisis 337							337
Total reclutados 351, depurados 14 Total para análisis 337							337
